# Supplementary material for: Implementation of a genomic medicine multi-disciplinary team approach for rare disease in the clinical setting: a prospective exome sequencing case series
Source: Genome Med. 2019 Jul 25;11:46. doi: 10.1186/s13073-019-0651-9 (PMC6659244; doi:10.1186/s13073-019-0651-9)
Supplement: Supplementary file 1 — Table S1. Membership of GM-MDT. Table S2. Description of cases where exome sequencing completed including demographics, phenotyping and results. Table S3. Estimation of costs for GM-MDT (A) Time and costs for the MDT over the 10 month period; (B) Sensitivity analysis on MDT costs. Table S4. Exome sequencing and analysis costs. (XLSX 62 kb) [file 13073_2019_651_MOESM1_ESM.xlsx]

## Sheet: Table of contents
List of Supplementary Tables
Supplementary Table 1: Membership of GM-MDT
Supplementary Table 2: Description of cases where exome sequencing completed including demographics, phenotyping and results
Supplementary Table 3. Estimation of costs for GM-MDT (A) Time and costs for the MDT over the 10 month period; (B) Sensitivity analysis on MDT costs
Supplementary Table 4. Exome sequencing and analysis costs

## Sheet: Supplementary_table_1
Name	Role	Department
Professor Houman Ashrafian	Consultant	Department of Cardiology & Division of Cardiovascular Medicine
Dr Edward Blair	Consultant	Department of Clinical Genetics
Dr Katherine Bull	Clinician Scientist	Centre for Cellular and Molecular Physiology & Oxford Renal Unit
Dr Saleel Chandratre	Consultant	Department of Paediatric Neurology
Dr Cyril Chapman	Emeritus Consultant	Department of Clinical Genetics
Dr Deirdre Cilliers	Consultant	Department of Clinical Genetics
Professor Richard Cornall	Clinican Scientist	Centre for Cellular and Molecular Physiology
Dr Ben Fairfax	Clinican Scientist	Wellcome Centre for Human Genetics
Professor Lars Fugger	Clinician Scientist	Nuffield Department of Clinical Neurosciences & Weatherall Institute of Molecular Medicine
Dr Dorothy Halliday	Consultant	Department of Clinical Genetics
Professor Gil McVean	Clinical Researcher (Statistical Genetics)	Wellcome Centre for Human Genetics
Dr Kassim Javaid	Consultant	Department of Rheumatology & NDORMS
Dr Usha Kini	Consultant	Department of Clinical Genetics
Professor Julian Knight (Chair)	Consultant & Clinician Scientist	Wellcome Centre for Human Genetics & Internal Medicine
Dr Tracy Lester	Consultant Scientist	Oxford Molecular Genetics Laboratory
Dr Helen Linden	Consultant	Department of Clinical Genetics
Dr Joanne Mason	Clinical Scientist (NGS)	Molecular Diagnostics Centre
Professor Andrea Nemeth	Consultant and Clinician Scientist	Department of Clinical Genetics & Nuffield Department of Clinical Neurosciences
Dr Elizabeth Ormondroyd	Genetic Counsellor & Research Scientist (Ethics)	Division of Cardiovascular Medicine
Dr Smita Patel	Consultant and Clinician Scientist	Department of Clinical Immunology
Dr Alex Pitcher	Consultant	Division of Cardiovascular Medicine
Mr Peter Risby	Genetic Counsellor	Department of Clinical Genetics
Professor Irene Roberts	Clinician Scientist	Department of Paediatrics & Weatherall Institute of Molecular Medicine
Dr Noemi Roy	Clinician Scientist	Department of Haematology & Weatherall Institute of Molecular Medicine
Dr Anneke Seller	Consultant Scientist & Director of Genetics Laboratories	Oxford Molecular Genetics Laboratory
Dr Arjune Sen	Consultant & Clinician Researcher	Department of Neurology & Nuffield Department of Clinical Neurosciences
Dr Debbie Shears	Consultant	Department of Clinical Genetics
Dr Jenny Taylor	Oxford BRC Genomic Medicine Theme Programme Director	Oxford NIHR BRC & Wellcome Centre for Human Genetics
Dr John Taylor	Clinical Scientist	Oxford Molecular Genetics Laboratory
Professor Raj Thakker	Consultant & Clinician Scientist	Oxford Centre for Diabetes, Endocrinology & Metabolism
Professor Ian Tomlinson	Consultant & Clinician Scientist	Department of Clinical Genetics and Wellcome Centre for Human Genetics
Professor Holm Uhlig	Consultant & Clinician Scientist	Department of Paediatrics & Translational Gastroenterology Unit
Dr Lisa Walker	Consultant	Department of Clinical Genetics
Professor Hugh Watkins	Consultant, Clinician Scientist, & Oxford NIHR BRC Genomic Medicine Theme Co-lead	Division of Cardiovascular Medicine & Oxford NIHR BRC
Professor Andrew Wilkie	Consultant, Clinician Scientist, & Oxford NIHR BRC Genomic Medicine Theme Co-lead	Department of Clinical Genetics & Weatherall Institute of Molecular Medicine
Supplementary Table 1: Membership of GM-MDT

## Sheet: Supplementary_table_2
Referring department	Presenting Disease Category	Abnormality of the nervous system	Neurodevelopmental delay	Intellectual disability	Seizures	Hearing impairment	Abnormality of vision	Abnormality of brain morphology	Autism	Cranial nerve paralysis	Peripheral neuropathy	Abnormal myelination	Ptosis	Abnormality of movement	Tremor	Ataxia	Apraxia	Gait disturbance	Abnormal nervous system electrophysiology	Fatigable weakness	Migraine	Bipolar affective disorder	Abnormality of head or neck	Abnormal facial shape	Microcephaly	Macrocephaly	Cleft palate	Abnormal sclera morphology	Ectropion	Abnormality of the skull	Abnormality of the cardiovascular system	Cardiomyopathy	Abnormality of cardiovascular system morphology	Abnormality of cardiovascular system electrophysiology	Myocardial infarction	Hemangioma	Abnormality of the respiratory system	Laryngomalacia	Abnormality of the digestive system	Gastrointestinal inflammation	Hepatosplenomegaly	Splenomegaly	Intestinal obstruction	Congenital diaphragmatic hernia	Morphological abnormality of the gastrointestinal tract	Abnormality of the genitourinary system	Renal insufficiency	Abnormality of the testis	Hypospadias
ES cases where molecular diagnosis made involving known gene for presenting phenotype
Cases aged up to 18 years
Clinical genetics	Cardiovascular Disorder																														Y	Y		Y
Clinical genetics	Neurological Disorder																						Y		Y
Clinical genetics	Musculoskeletal Disorder	Y																						Y
Neurology	Neurological Disorder	Y																	Y	Y
Clinical genetics	Neurological Disorder	Y	Y		Y														Y
Clinical genetics	Neurological Disorder	Y	Y		Y			Y															Y	Y	Y
Neurology	Neurological Disorder	Y																	Y	Y
Clinical immunology	Immunological Disorder																																								Y
Neurology	Metabolic Disorder	Y	Y		Y												Y		Y
Clinical genetics	Neurological Disorder	Y			Y														Y
Neurology	Neurological Disorder
Clinical genetics	Musculoskeletal Disorder
Clinical genetics	Neurological Disorder	Y	Y	Y	Y									Y									Y		Y
Clinical immunology	Immunological Disorder																																								Y
Clinical genetics	Syndromic																						Y	Y							Y	Y
Cases aged >18 years
Clinical genetics	Dermatological Disorder																						Y				Y												Y
Clinical genetics	Neurological Disorder	Y		Y		Y		Y					Y	Y								y									Y	Y
Cardiology	Cardiovascular disorder	Y					Y																								Y	Y
Neurology	Neurological Disorder	Y																	Y	Y
ES cases where molecular diagnosis made involving a known gene for a related phenotype
Cases aged up to 18 years
Clinical genetics	Neurological Disorder	Y			Y																		Y	Y	Y
Clinical genetics	Syndromic																						Y	Y			Y				Y		Y						Y					Y
Clinical genetics	Neurological Disorder	Y	Y																				Y	Y	Y
Neurology	Neurological Disorder	Y				Y	Y				Y
Cases aged >18 years
Neurology	Neurological Disorder	Y			Y														Y		Y
ES cases where no molecular diagnosis made
Fetus
Clinical genetics	Gastroenterological Disorder																																						Y				Y
Clinical genetics	Syndromic																						Y	Y
Clinical genetics	Syndromic	Y					Y	Y															Y	Y																						Y	Y
Clinical genetics	Neurological Disorder	Y						Y
Cases aged up to 18 years
Clinical genetics	Syndromic																							Y			Y
Clinical genetics	Metabolic Disorder	Y						Y
Clinical genetics	Neurological Disorder																														Y		Y
Clinical genetics	Neurological Disorder	Y	Y		Y
Gastroenterology	Gastroenterological Disorder																						Y	Y															Y	Y
Neurology	Neurological Disorder	Y	Y																				Y		Y
Neurology	Neurological Disorder	Y			Y
Clinical genetics	Neurological Disorder	Y	Y				Y	Y															Y		Y
Paediatrics	Immunological Disorder
Clinical genetics	Musculoskeletal Disorder
Clinical genetics	Syndromic	Y	Y																				Y	Y		Y
Clinical genetics	Musculoskeletal Disorder																						Y	Y
Clinical genetics	Neurological Disorder	Y	Y		Y														Y
Neurology	Neurological Disorder	Y			Y
Neurology	Neurological Disorder	Y	Y																				Y		Y
Clinical genetics	Neurological Disorder	Y			Y			Y				Y		Y
Neurology	Neurological Disorder	Y	Y											Y
Clinical genetics	Ciliopathy																														Y		Y						Y
Neurology	Neurological Disorder	Y									Y		Y
Clinical immunology	Immunological Disorder
Clinical genetics	Mitochondrial Disorder	Y			Y			Y
Clinical genetics	Syndromic
Clinical genetics	Neurological Disorder	Y	Y											Y									Y		Y												Y	Y
Paediatrics	Syndromic	Y	Y		Y				Y																																					Y			Y
Clinical genetics	Neurological Disorder	Y	Y		Y
Gastroenterology	Immunological Disorder
Neurology	Musculoskeletal Disorder
Clinical genetics	Musculoskeletal Disorder	Y		Y
Neurology	Musculoskeletal Disorder
Cases aged >18 years
Clinical genetics	Immunological Disorder
Neurology	Neurological Disorder	Y			Y
Neurology	Neurological Disorder
Neurology	Neurological Disorder
Clinical immunology	Immunological Disorder																																						Y	Y
Clinical genetics	Neurological Disorder	Y		Y				Y						Y
Clinical genetics	Cardiovascular disorder																														Y		Y
Clinical genetics	Metabolic Disorder	Y		Y	Y									Y
Renal	Renal & Urinary disorder																																													Y	Y
Neurology	Neurological Disorder
Clinical genetics	Haematological Disorder
Clinical genetics	Dermatological Disorder																						Y				Y
Neurology	Neurological Disorder
Dermatology	Dermatological Disorder
Clinical genetics	Musculoskeletal Disorder
Rheumatology	Musculoskeletal Disorder
Clinical genetics	Musculoskeletal Disorder
Clinical immunology	Immunological Disorder																																								Y
Neurology	Neurological Disorder	Y			Y														Y		Y
[truncated: 67 more columns]

## Sheet: Supplementary_table_2-Refs
References
1	Tuysuz et al., (2012) Am J Med Genet Part A 161A:1300-1308; variant called p.Arg329X
2	Heron et al., (2012) Nature Genetics 44:1188-1190.
3	Burwinkel et al. (2005) Am. J. Hum. Genet. 76:1034–1049
4*	Johnston et al., (2018) Genet Med 2018 doi:10.1038/gim.2017.249
5	Klebe et al., (2012) Brain 135:2980-2993
6	van Gassen et al., (2012) Brain 135:2994-3004
7	Pfeffer et al., (2014) Brain 137:1323-1336
8	Blumkin et al., (2009) J. Child Neuro. 25:892-897
9	Knierim et al (2011) Stroke 42:e14-e17
10	Sanchez-Albisua et al (2013) Ped. Neurol. 49:286-288
11	Chelban V, et al.(2017) J Neurol Neurosurg Psychiatry 88:681–687.
12	Martin et al., (2014) Nature 510:288-292
13*	Truck et al., (2016) J Allergy Clin Immunol. 138:1722-1725.
14	Zhao et al., (2011) Eur. J Med Genet 54:351-353
15	Beck et al., (2013) Am J Med Genet A 161:550-555
16	Mundy et al., (2015) Am J Med Genet Part A 9999A:1-4
*reports including probands listed in this table

## Sheet: Supplementary_table_3
Table 3A. Time and costs for the MDT over the 10 month period1
	Time (hours)	% hours	Costs (£)	% costs
Pre-meeting	324	0.37	18833.2	0.36
MDT meeting	328	0.37	22201.3	0.42
Post-meeting	225	0.26	11714.6	0.22
Totals	877	1	52749.1	1
COST PER CASE
399.61
1. These costs include all staff participating in the MDTs (clinical, scientific, project management etc)
Table 3B. Sensitivity analysis on MDT costs
	Consultants vs registrars costs1 (£)	Smaller MDT2 (£)
Pre-meeting	16313.2	15877
MDT meeting	18253.3	14876.5
Post-meeting	10202.6	11714.6
Totals	44769.1	42468.1
COST PER CASE	339.61	321.72
1. In the basecase analysis 21 out of 34 of the MDT members are consultants. In this first sensitivity analysis we replace almost half the consultants (10) with registrars.
2. In this second sensitivity analysis we reduce the size of the MDT by 10 people, taking out 6 consultants, 2 registrars and 2 clinical scientists
Data sources for costs
University staff: https://www.admin.ox.ac.uk/finance/epp/payroll/scales/
Clinical and scientific staff: https://www.pssru.ac.uk/project-pages/unit-costs/unit-costs-2018/
Staff overheads (superannuation and national insurance, plus institutional overheads were added to the salaries)
Supplementary Table 3. Estimation of costs for GM-MDT

## Sheet: Supplementary_table_4
Cost category	Unit of activity	Cost
Exome sequencing1	Per exome	797
Sequencing analysis 2	Per case	166.6
(per case, probands and family if available)	(probands and family if available)
Notes
1. Cost provided by Wellcome Centre for Human Genetics, University of Oxford and includes sequencing and mapping
2. 3.5 hours of grade 7 clinical scientist, and hour of a grade 8 clinical scientist.
This breaks down to 30 minutes assigning the gene lists, 1 hour for the analysis, 30 minutes for primer design and reviewing the variant confirmation, and 30 minutes for report writing, then 1 hour for second checking and 1 hour for authorisation of the report.
Supplementary Table 4. Exome sequencing and analysis costs
